# Supplementary material for: Expression of Concern: Morphometric study of Yemeni (Apis mellifera jemenitica) and Carniolan (A. m. carnica) honeybee workers in Saudi Arabia
Source: PLoS One. 2023 Apr 19;18(4):e0284678. doi: 10.1371/journal.pone.0284678 (PMC10115272; doi:10.1371/journal.pone.0284678)
Supplement: S1 File — (XLSX) [file pone.0284678.s001.xlsx]

## Sheet: Sheet1
	BW	PL	FL	TLA	FWL	FWW	HWL	HWW	NH	FeL	TL	TW	ML	MW	3TL	3SL	4TL	4SL	1WL	1WW	4WL	4WW
1	112	6.2	3.14	4.23	9.14	3.53	6.74	2.21	23.4	2.84	3.09	1.22	2.52	1.21	2.33	2.22	2.3	2.22	1.58	2.51	1.46	1.42
1	111.7	6.13	3.1	4.2	9.12	3.5	6.7	2.2	24.1	2.8	3.08	1.21	2.51	1.22	2.3	2.21	2.28	2.2	1.57	2.5	1.45	1.41
1	112.3	6.25	3.18	4.26	9.16	3.56	6.78	2.22	22.7	2.88	3.1	1.23	2.53	1.21	2.36	2.23	2.32	2.24	1.59	2.52	1.47	1.43
1	112	6.2	3.14	4.23	9.14	3.53	6.74	2.21	23.4	2.84	3.09	1.22	2.52	1.21	2.33	2.22	2.3	2.22	1.58	2.51	1.46	1.42
1	111.7	6.13	3.1	4.2	9.12	3.5	6.7	2.2	24.1	2.8	3.08	1.21	2.51	1.22	2.3	2.21	2.28	2.2	1.57	2.5	1.45	1.41
1	112.3	6.25	3.18	4.26	9.16	3.56	6.78	2.22	22.7	2.88	3.1	1.23	2.53	1.21	2.36	2.23	2.32	2.24	1.59	2.52	1.47	1.43
1	112	6.2	3.14	4.23	9.14	3.53	6.74	2.21	23.4	2.84	3.09	1.22	2.52	1.21	2.33	2.22	2.3	2.22	1.58	2.51	1.46	1.42
1	111.7	6.13	3.1	4.2	9.12	3.5	6.7	2.2	24.1	2.8	3.08	1.21	2.51	1.22	2.3	2.21	2.28	2.2	1.57	2.5	1.45	1.41
1	112.3	6.25	3.18	4.26	9.16	3.56	6.78	2.22	22.7	2.88	3.1	1.23	2.53	1.21	2.36	2.23	2.32	2.24	1.59	2.52	1.47	1.43
1	113	6.22	3.16	4.24	9.16	3.55	6.75	2.24	23.44	2.86	3.11	1.12	2.53	1.22	2.37	2.24	2.32	2.25	1.6	2.54	1.47	1.44
2	87.6	5.28	2.58	3.64	7.94	2.44	5.85	1.67	24.6	2.44	2.55	1.12	2.03	1.11	2.03	1.92	1.95	1.93	1.37	2.12	1.24	1.2
2	86.95	5.2	2.53	3.6	7.95	2.41	5.87	1.65	23.4	2.41	2.54	1.13	2.02	1.1	2.01	1.93	1.93	1.91	1.38	2.14	1.25	1.21
2	88.4	5.36	2.63	3.68	7.93	2.47	5.83	1.69	22.8	2.47	2.56	1.12	2.04	1.09	2.05	1.91	1.97	1.95	1.36	2.1	1.24	1.2
2	87.6	5.28	2.58	3.64	7.94	2.44	5.85	1.67	24.6	2.44	2.55	1.12	2.03	1.11	2.03	1.92	1.95	1.93	1.37	2.12	1.24	1.2
2	86.95	5.2	2.53	3.6	7.95	2.41	5.87	1.65	23.4	2.41	2.54	1.13	2.02	1.1	2.01	1.93	1.93	1.91	1.38	2.14	1.25	1.21
2	88.4	5.36	2.63	3.68	7.93	2.47	5.83	1.69	22.8	2.47	2.56	1.12	2.04	1.09	2.05	1.91	1.97	1.95	1.36	2.1	1.24	1.2
2	87.6	5.28	2.58	3.64	7.94	2.44	5.85	1.67	24.6	2.44	2.55	1.12	2.03	1.11	2.03	1.92	1.95	1.93	1.37	2.12	1.24	1.2
2	86.95	5.2	2.53	3.6	7.95	2.41	5.87	1.65	23.4	2.41	2.54	1.13	2.02	1.1	2.01	1.93	1.93	1.91	1.38	2.14	1.25	1.21
2	88.4	5.36	2.63	3.68	7.93	2.47	5.83	1.69	22.8	2.47	2.56	1.12	2.04	1.09	2.05	1.91	1.97	1.95	1.36	2.1	1.24	1.2
2	88	5.3	2.6	3.69	7.96	2.46	5.86	1.68	22.5	2.48	2.57	1.13	2.06	1.11	2.12	1.94	1.98	1.97	1.37	2.15	1.26	1.23
